# Supplementary material for: Whole-genome analyses of extended-spectrum or AmpC β-lactamase-producing Escherichia coli isolates from companion dogs in Japan
Source: PLoS One. 2021 Feb 5;16(2):e0246482. doi: 10.1371/journal.pone.0246482 (PMC7864471; doi:10.1371/journal.pone.0246482)
Supplement: S1 Table — (XLSX) [file pone.0246482.s002.xlsx]

## Sheet: Table_S1
S1 Table. Summary of whole genome sequences of 14 E. coli isolates from companion dogs.
ID1	Strain name	Accession number	Sample	MLST	O type	H type	FimH type	Contig	Total length (bp)	Contig_Max length (bp)	Circular2	Size (bp)3		Plasmid	pMLST	Virulence gene	Resistance gene (Insertion)	Resistance gene (Point mutation)
019S	MY376	BNIP01000001-009	Abscess	162	9	9	32	10	5040902	4786997	Y	C1	4786997			fyuA/ gad/irp2/ iss/ lpfA/ terC	mdf(A)/ aac(3)-IId/ blaTEM-1A	parC(S80I)/ gyrA(S83L,D87N)
											Y	p2	122754	IncFIB(AP001918)/ IncFIC(FII)	F18: A-: B58	cvaC/ etsC/ hlyF/ iroN/ iss/ iucC/ iutA/ mchF/ ompT/ sitA/ traT
											Y	p3	71894	IncFII(pHN7A8)	F40: A-: B-	cba/cia/ cma/ traT	blaCMY-2
											N	c4	59257	IncI2
024S	MY385	BNIQ01000001-017	Ascite	162	9	9	32	20	5002279	4669109	N	C	4863954	IncI1		fyuA/ gad/ irp2/ iss/ lpfA/ ompT/ terC	mdf(A)/ blaCMY-2/ sul2/ aph(3'')-Ib/ aph(6)-Id	gyrA(S83L, D87N)/ parC(S80I)
											Y	p2	136773	IncFIB(AP001918)/ IncFIC(FII)/ IncQ1		cvaC/ etsC/ hlyF/ iroN/ iss/ iucC/ iutA/ mchF/ ompT/ sitA/ traT
											Y	p3(8)	1552
026S	MY386	BNIR01000001-008	Urine	68	NT4	6	49	8	5312225	5228405	Y	C1	5228405			air/ chuA/ eilA/ fyuA/ gad/ iha/ irp2/ iss/ iucC/ iutA/ kpsE/ kpsMII/ lpfA/ papA_F7-2/ papC/ sat/ sitA/ terC	mdf(A)	gyrA(S83L, D87N)/ parC(S80I)
											Y	p2	62243	IncFII(29)	F104: A-: B-	traT
											Y	p3	6989
											Y	p4	4076
											Y	p5	4074
											Y	p6	3375
											Y	p7	1558
											Y	p8	1505
026F2	MY396	BNIS01000001-007	Feces 2	131	25	4	30	7	5186475	5022176	Y	C1	5022176			chuA/ fyuA/ gad/iha/ irp2/ iss/ iucC/ iutA/ kpsE/ kpsMII_KS/ ompT/ papA_F43/ sat/ sitA/ terC/ usp/ yfcV	mdf(A)	parC(S80I, E84V)/ parE(I529L)/ gyrA(S83L, D87N)
											Y	p2	132883	Col156/ IncFIA/ IncFIB(AP001918)/ IncFII(pRSB107)	F1: A2: B20	senB/ traT	dfrA17/ aadA5/ sul1/ mph(A)/ sul2/ aph(3'')-Ib/ aph(6)-Id/ tet(A)/ blaCTX-M-27
											Y	p3	15473
											Y	p4	6989
											Y	p5	4074
											Y	p6	3375
											Y	p7	1505
026F3	MY397	BNIT01000001-005	Feces 3	68	NT	6	49	5	5395401	5228549	Y	C1	5228549			air/ chuA/ eilA/ fyuA/ gad/ iha/ irp2/ iss/ iucC/ iutA/ kpsE/ kpsMII/ lpfA/ papA_F7-2/ papC/ sat/ sitA/ terC	mdf(A)	gyrA(S83L, D87N)/ parC(S80I)/ pmrB(V161G)
											Y	p2	20975
											N	c3	83620	IncI1	UT5		blaCMY-2
											N	c4	56813	IncFII(29)	F104:A-:B-	traT
											N	c5	5444
048F	MY411	BNIV01000001-002	Feces	131	25	4	30	2	5093240	4976521	Y	C1	4976521			chuA/ fyuA/ gad/iha/ irp2/ iss/ iucC/ iutA/ kpsE/ kpsMII_K5/ ompT/ papA_F43/ sat/ sitA/ terC/ usp/ yfcV	mdf(A)	parC(S80I, E84V)/ parE(I529L)/ gyrA(S83L, D87N)
											Y	p2	116719	IncFIA/ IncFIB(AP001918)/ IncFII(pRSB107)	F1:A2:B20	senB/ traT	dfrA17/ aadA5/ sul1/ mph(A)/ sul2/ aph(3'')-Ib/ aph(6)-Id/ tet(A)/ blaCTX-M-27
049F	MY409	BNIU01000001-008	Feces	38	86	18	5	8	5410225	4941596	Y	C1	4941596			air/ chuA/ eilA/ fyuA/ gad/ hra/ irp2/ iss/ kpsE/ kpsMII_K5/ terC	mdf(A)/ blaCTX-M-14/ blaCTX-M-14	parE(S458A)/ gyrA(S83L, D87Y)/ parC(S80I)
											Y	p2	110583	Col156/ IncFIB(AP001918)	F51: A-: B10	senB/ traT
											Y	p3	110423
											Y	p4	102731	IncB/O/K/Z		traT
											Y	p5	66287	IncFII	F52: A-: B-	traT
											N	c6	47105
											Y	p7	26259
											Y	p8	5241
056S	MY413	BNIW01000001-009	Nasal cavity	131	25	4	30	9	5265024	5036476	Y	C1	5036476			chuA/ fyuA/ gad/iha/ irp2/ iss/ iucC/ iutA/ kpsE/ kpsMII_K5/ ompT/ papA_F43/ sat/ sitA/ terC/ usp/ yfcV	mdf(A)	parC(S80I, E84V)/ parE(I529L)/ gyrA(S83L, D87N)
											Y	p2	86103			traT
											Y	p3	81700	IncFIA/ IncFIB(AP001918)/ IncFII(pRSB107)	F1: A2: B20	traT	blaCTX-M-27
											Y	p4	35220	IncX4
											Y	p5	6988
											Y	p6	6077	Col156		celb
											Y	p7	5167
											Y	p8	4238
											Y	p9	3055
066S	MY419	BNIX01000001-003	Urine	162	9	9	32	3	4954056	4761096	Y	C1	4761096			fyuA/ gad/ irp2/ lpfA/ terC	mdf(A)/ aac(3)-IId/ blaTEM-1A	gyrA(S83L, D87N)/ parC(S80I)
											Y	p2	121066	IncFIB(AP001918)/ IncFIC(FII)	F18: A-: B1	cvaC/ etsC/ hlyF/ iroN/ iss/ iucC/ iutA/ mchF/ ompT/ sitA/ traT
											Y	p3	71894	IncFII(pHN7A8)	F40: A-: B-	cba/ cia/ cma/ traT	blaCMY-2
082S	MY420	BNIY01000001-033	Urine	131	25	4	30	37	5295776	2260749	N	C	5095678			astA/ chuA/ fyuA/ gad/hra/ iha/ irp2/ iss/ iucC/ iutA/ kpsE/ kpsMII/ ompT/ sat/ sitA/ terC/ usp/ yfcV	mdf(A)	gyrA(S83L, D87N)/ parE(I529L)/ parC(S80I, E84V)
											Y	p2(4)7	120446	Col156/ IncFIA/ IncFIB(AP001918)/ IncFII(pRSB107)	F1: A2: B20	senB	blaCTX-M-27
											Y	p3(6)	72689	IncFII(pAMA1167-NDM-5)	F4: A-: B-	mcbA/ traT
											Y	p4(8)	5167
											Y	p5(13)	1796
112S	MY440	BNIZ01000001-006	Urine	10	157	16	24	6	5290618	4890648	Y	C1(2)	4890648			astA/ eae/ efa1/ espA/ espB/ espF/ espJ/ gad/ hra/ nleA/ nleB/ nleC/ tccP/ terC/ tir		-
											N	c2(5)	104408	IncI1	12	cib	blaCMY-2
											N	c3(6)	55667	IncFII(pRSB107)		traT
											Y	p4(7)	123831	IncX1			aph(3'')-Ib/ aph(6)-Id/ qnrS1/ sul1/ sul2/ tet(A)/ mph(A)
											N	c5(8)	57689	IncFII	F2:A-:B-	traT	aadA5/ dfrA17
											Y	p6(9)	58375	IncFII(29)	F30:A-:B-	sepA
123S	MY481	BNJA01000001-005	Urine	405	102	5	27	5	5492340	5141049	Y	C1	5141049			afaA/afaB/ afaC/ afaD/ afaE/ air/ chuA/ eilA/ fyuA/ gad/ irp2/ kpsE/ kpsMII/ sitA/ terC	mdf(A)	gyrA(S83L, D87N)/ parC(S80I)
											Y	p2	94304	IncFIA/IncFIB(AP001918)	F-:A6:B20	traT
											Y	p3	94328			cia
											Y	p4	45297	ND6		mcbA	aac(6')-Ib-cr/ tet(A)/ blaCTX-M-15/ blaTEM-1B
											Y	p5	117362	IncFII(K)	K2:A-:B-	traT	blaCTX-M-15/ blaTEM-1C/ ARR-3/ tet(A)/ aac(6')-Ib-cr/ aadA16/ mph(A)/ dfrA27/ sul1
128S	MY482	BNJB01000001-003	Vagina	998	50/2	6	14	3	5473445	5242331	Y	C1	5242331			chuA/ clbB/ cnf1/ focCsfaE/ fyuA/ gad/ hra/ ibeA/ ireA/ iroN/ irp2/ iss/ kpsE/ kpsMII_K1/ mchB/ mchC/ mchF/ mcmA/ neuC/ ompT/ papA_F13/ papC/ pic/ sfaD/ sfaS/ sitA/ terC/ usp/ vat/ yfcV	mdf(A)	gyrA(S83L)/ pmrB(V161G)
											Y	p2	129879	Col156/ IncFIA/ IncFIB(AP001918)/ IncFII(pRSB107)	F1:A2:B45	senB/ traT	blaTEM-1B
											Y	p3	101235	IncA/C2	3		blaCMY-2/ tet(A)/ aph(3'')-Ib/ aph(6)-Id/ sul2/ mph(A)/ floR
128F	MY485	BNJC01000001-007	Feces	998	50/2	6	14	7	5588017	5244017	Y	C1(2)	5244017			chuA/ clbB/ cnf1/ focCsfaE/ fyuA/ gad/ hra/ ibeA/ ireA/ iroN/ irp2/ iss/ kpsE/ kpsMII_K1/ mchB/ mchC/ mchF/ mcmA/ neuC/ ompT/ papA_F13/ papC/ pic/ sfaD/ sfaS/ sitA/ terC/ usp/ vat/ yfcV	mdf(A)	gyrA(S83L)/ pmrB(V161G)
											N	c2(1)	30321
											N	c3	118353	Col156/ IncFIA/ IncFIB(AP001918)/ IncFII(pRSB107)	F1:A2:B45	senB/ traT
											N	c4	3184
											N	c5	8211
											N	c6	82702	IncI1	16		blaCTX-M-15/ blaTEM-1B
											N	c7	101229	IncA/C2	3		blaCMY-2/ tet(A)/ aph(3'')-Ib/ aph(6)-Id/ sul2/ mph(A)/ floR
1S, extraintestinal specimens; F, feces
2Y, circulated; N, not circulated
3Ch, chromosome; p, plasmid; c, contig
4Not typed
5Untypable
6Not determined
7ID of contigs
