# Supplementary material for: Whole-genome analyses of extended-spectrum or AmpC β-lactamase-producing Escherichia coli isolates from companion dogs in Japan
Source: PLoS One. 2021 Feb 5;16(2):e0246482. doi: 10.1371/journal.pone.0246482 (PMC7864471; doi:10.1371/journal.pone.0246482)
Supplement: S2 Table — E. coli isolates 019S, 026F2, 026F3, and 128S were used as reference strains to call SNPs in each ST. Numbers in the distance matrix denote the numbers of SNPs between each sample pair. (XLSX) [file pone.0246482.s003.xlsx]

## Sheet: Sheet1
S2 Table. Pairwise SNP matrix among whole-genome sequenced E. coli isolates from companion dogs.
MLST	ID	SNPs
68	026S	0
	026F3	6	0
131	026F2	0
	048F	77	0
	056S	78	97	0
	082S	160	175	178	0
162	019S	0
	024S	54	0
	066S	3	53	0
998	128S	0
	128F	8	0
E. coli isolates 019S, 026F2, 026F3, and 128S were used as a reference strain to call SNPs in each ST.
Numbers in the distace matrix denote the numbers of SNPs between each sample pair.
