# Supplementary material for: Whole-genome analyses of extended-spectrum or AmpC β-lactamase-producing Escherichia coli isolates from companion dogs in Japan
Source: PLoS One. 2021 Feb 5;16(2):e0246482. doi: 10.1371/journal.pone.0246482 (PMC7864471; doi:10.1371/journal.pone.0246482)
Supplement: S3 Table — The closely-related isolates were screened using the genome-based SNP strategy of the single genome analysis tool on the BacWGST database. (XLSX) [file pone.0246482.s004.xlsx]

## Sheet: Sheet1
S3 Table. Source tracking of whole-genome sequenced E. coli isolates from companion dogs.
MLST	ID	Information of the closest isolate based on SNP strategy by BacWGST database
		Isolate	Accession number	MLST	Host	Disease	Isolation source	Contry	Collection year	bla gene	SNV
10	112S	SC489	CADDXH01	10			Water	USA	2020	NF1	454
38	049F	ICBEc09	NIHG01	38	Dog		Rectal swab	Brazil	2013	blaCTXM-14	947
68	026S	NF
	026F3	NF
131	026F2	B1483_PB_2012	SEVX01	131	Human	Bloodstream infection	Blood	Sweden	2012	blaCTX-M-27	80
	048F	MRSN22624	JRKV01	131	Human	Wound	Sacrum	USA	2014	blaCTX-M-27, blaOXA-181	96
	056S	B1483_PB_2012	SEVX01	131	Human	Bloodstream infection	Blood	Sweden	2012	blaCTX-M-27	114
	082S	EC179_ST131C	RDVG01	131	Human	Bloodstream infection	Blood	Australia	2013	blaCTX-M-27	247
162	019S	NF
	024S	NF
	066S	NF
405	123S	BP1241	RCAD01	405	Human	Bloodstream infection	Blood	India	2017	blaCTXM-14	661
998	128S	NF
	128F	NF
1Not found
