# Supplementary material for: Whole-genome analyses of extended-spectrum or AmpC β-lactamase-producing Escherichia coli isolates from companion dogs in Japan
Source: PLoS One. 2021 Feb 5;16(2):e0246482. doi: 10.1371/journal.pone.0246482 (PMC7864471; doi:10.1371/journal.pone.0246482)
Supplement: S4 Table — E. coli JJ1886 was used as a reference strain to call SNPs. Numbers in the distance matrix denote the numbers of SNPs between each sample pair. (XLSX) [file pone.0246482.s005.xlsx]

## Sheet: Sheet1
S4 Table. Pairwise SNP matrix of ESBL-producing E. coli ST131 isolates.
Isolates	Host	Lineage		EC958	B36	TO148	AR_0055	BRG274	JJ1886	AZ162	TO143	082S	TO60	H105	str81009	048F	026F2	056S	BRG120	KSEC29	KUN3594	KN94	KS46
EC958	Human	C2/H30Rx		0	25	31	231	245	177	237	195	222	181	194	184	209	201	214	210	204	201	208	210
B36	Human	C2/H30Rx		25	0	32	232	246	180	240	198	225	182	197	185	210	202	215	211	205	202	209	211
TO148	Human	C2/H30Rx		31	32	0	238	252	186	246	204	231	188	203	191	216	208	221	217	211	208	215	217
AR_0055	Human	C1-M27		231	232	238	0	215	160	205	169	201	153	168	156	181	175	188	182	176	173	180	182
BRG274	Human	C1/H30R		245	246	252	215	0	143	205	153	155	131	146	134	159	151	164	134	124	121	128	130
JJ1886	Human	C2/H30Rx		177	180	186	160	143	0	104	56	88	42	55	45	70	60	73	69	63	60	67	69
AZ162	Human	C1-M27		237	240	246	205	205	104	0	110	144	96	109	99	124	118	131	125	119	116	123	125
TO143	Human	C1-M27		195	198	204	169	153	56	110	0	92	44	57	47	72	66	79	73	67	64	71	73
082S	Dog	C1-M27		222	225	231	201	155	88	144	92	0	72	85	75	100	92	105	99	93	90	97	99
TO60	Human	C1-M27		181	182	188	153	131	42	96	44	72	0	37	25	50	44	57	51	45	42	47	49
H105	Human	C1-M27		194	197	203	168	146	55	109	57	85	37	0	16	41	35	48	42	36	33	64	66
str81009	Human	C1-M27		184	185	191	156	134	45	99	47	75	25	16	0	29	23	36	30	24	21	52	54
048F	Dog	C1-M27		209	210	216	181	159	70	124	72	100	50	41	29	0	48	61	55	49	46	77	79
026F2	Dog	C1-M27		201	202	208	175	151	60	118	66	92	44	35	23	48	0	51	47	41	38	69	71
056S	Dog	C1-M27		214	215	221	188	164	73	131	79	105	57	48	36	61	51	0	60	54	51	82	84
BRG120	Human	C1-M27		210	211	217	182	134	69	125	73	99	51	42	30	55	47	60	0	22	19	50	52
KSEC29	Human	C1-M27		204	205	211	176	124	63	119	67	93	45	36	24	49	41	54	22	0	9	40	42
KUN3594	Human	C1-M27		201	202	208	173	121	60	116	64	90	42	33	21	46	38	51	19	9	0	37	39
KN94	Human	C1/H30R		208	209	215	180	128	67	123	71	97	47	64	52	77	69	82	50	40	37	0	44
KS46	Human	C1/H30R		210	211	217	182	130	69	125	73	99	49	66	54	79	71	84	52	42	39	44	0
E. coli JJ1886 was used as a reference strain to call SNPs.
Numbers in the distance matrix denote the numbers of SNPs between each sample pair.
